# Supplementary material for: Papuan mitochondrial genomes and the settlement of Sahul
Source: J Hum Genet. 2020 Jun 1;65(10):875–87. doi: 10.1038/s10038-020-0781-3 (PMC7449881; doi:10.1038/s10038-020-0781-3)
Supplement: Supplementary file 12 — Table S3 [file 10038_2020_781_MOESM12_ESM.xlsx]

## Sheet: TS3 Total Seq
	Table S3. Total number of newly (n=379) and published (n=539) mitogenomes used in this study.
		New Guinea Highlands	New Guinea Coastal	Near Oceania	Remote Oceania	Australia	Sunda	Wallace Sea (Timor)	ND (New Guinea)
	This study	296	57	26	0	0	0	0	0
	Published	61	18	282	68	69	25	13	3
	Total	357	75	308	68	69	25	13	0
	Note. Near oceania include the islands settled during Pleistocene : islands from Bismark and Solomon Archipelagos up to Malaita, the southern most island of the main Solomon islands group.
