# Supplementary material for: Papuan mitochondrial genomes and the settlement of Sahul
Source: J Hum Genet. 2020 Jun 1;65(10):875–87. doi: 10.1038/s10038-020-0781-3 (PMC7449881; doi:10.1038/s10038-020-0781-3)
Supplement: Supplementary file 13 — Table S4 [file 10038_2020_781_MOESM13_ESM.xlsx]

## Sheet: Table S4 date 
Table S4. TMRCA age estimates using ML for all M, P and Q Papuan subclades.
				Soares et al 2009 mutation rate		Fu et al 2013 mutation rate
				Maximum Likelihood		Maximum Likelihood
	Haplogroups nomencalture			Whole mtDNA		Whole mtDNA
	Nagle et al 2017	This study	N	Age	95% CI	Age	95% CI
M27			144	68192.4	[66427.352601 - 69782.533548]	51450.7	[40368.221158 - 62533.221962]
M27a			49	21804	[21247.552667 - 22326.376700]	18011.5	[10451.910773 - 25571.083507]
M27a1			20	13934.9	[13537.514670 - 14307.796358]	11758	[3904.862623 - 19611.187697]
M27a1a			4	7531.82	[7377.631937 - 7679.624513]	6478.15	[1120.382525 - 11835.912715]
M27a1a1			2	2570.14	[2542.424833 - 2597.288667]	2246.76	[-468.823169 - 4962.335969]
M27a1a2			2	1880.32	[1856.551995 - 1903.526053]	1647.62	[-1508.322463 - 4803.565183]
M27a1b			16	3176.36	[3092.299975 - 3256.241025]	2771	[-3834.464256 - 9376.463376]
M27a2			22	5405.21	[5328.336863 - 5479.908234]	4680.74	[1011.040380 - 8350.444620]
M27a2a			11	1665.41	[1653.700025 - 1676.971849]	1460.39	[-301.065358 - 3221.848678]
M27a2a+709A			6	382.607	[381.134196 - 384.068250]	337.013	[-617.109091 - 1291.136011]
M27a2b			11	3480.39	[3444.205019 - 3515.832996]	3033.12	[390.935614 - 5675.306666]
M27a2b+189G!			8	1065.35	[1060.019118 - 1070.628393]	936.149	[-311.550221 - 2183.847221]
M27a3			7	1751.34	[1731.775838 - 1770.490620]	1535.28	[-1253.690071 - 4324.257151]
M27b			66	20941.6	[20332.684129 - 21508.891094]	17337.5	[8823.761302 - 25851.179138]
M27b1			6	1065.35	[1057.493372 - 1073.095303]	936.149	[-898.702560 - 2770.999560]
M27b2			60	8695.21	[8587.575427 - 8800.057466]	7451.74	[4149.010152 - 10754.473968]
M27b2a			6	7754.93	[7653.693312 - 7853.440284]	6665.38	[3215.857327 - 10114.897313]
M27b2a1			5	3567.36	[3521.972199 - 3611.627869]	3108.01	[-121.324846 - 6337.350886]
M27b2a1+11016A			2	2440.56	[2414.202468 - 2466.368230]	2134.42	[-581.160989 - 4849.998149]
M27b2b			29	6598.02	[6507.157267 - 6686.356157]	5691.78	[2095.474802 - 9288.090958]
M27b2b1			28	1880.32	[1873.747038 - 1886.855819]	1647.62	[766.892851 - 2528.349869]
M27b2b1+4216C			2	766.248	[762.175591 - 770.279819]	674.027	[-647.065843 - 1995.119683]
M27b2b1+4639C			2	766.248	[762.402918 - 770.056908]	674.027	[-573.671801 - 1921.725641]
M27b2c			15	425.182	[423.673097 - 426.681523]	374.459	[-506.269109 - 1255.187909]
M27b2+8387A			2	1579.54	[1562.802932 - 1595.939822]	1385.5	[-1256.685746 - 4027.685306]
M27c			29	7398.1	[7290.723578 - 7502.289317]	6365.81	[2549.319595 - 10182.300005]
M27c+204C!			7	3132.98	[3056.630847 - 3205.818651]	2733.55	[-3358.151899 - 8825.259139]
M27c+204C!+150T			6	1450.82	[1440.164482 - 1461.328448]	1273.16	[-561.689100 - 3108.013020]
M27c+204C!+150T+151T!			2	425.182	[423.673097 - 426.681523]	374.459	[-506.269109 - 1255.187909]
M27c+186T!			15	5361.2	[5300.350034 - 5420.670661]	4643.3	[1707.534864 - 7579.058256]
M27c+186T!+204C!			3	467.771	[459.930388 - 475.369706]	411.905	[-3698.161034 - 4521.971714]
M27c+186T!+2272T			3	851.642	[846.614202 - 856.613710]	748.919	[-718.962048 - 2216.799648]
M27c+151T!			4	5801.84	[5729.629364 - 5872.238102]	5017.76	[1788.418094 - 8247.093826]
M27c+151T!+4994G			2	1022.58	[1015.038634 - 1030.020776]	898.703	[-936.148500 - 2733.553620]
M28			73	40276.9	[39125.691873 - 41332.253615]	31903.9	[22069.139198 - 41738.742562]
M28a			58	23103.8	[22683.006744 - 23505.537664]	19022.5	[13517.984340 - 24527.090700]
M28a1			2	15140.3	[14696.782620 - 15555.223926]	12731.6	[4584.880894 - 20878.358306]
M28a+204			19	20654.9	[20238.868435 - 21050.904443]	17112.8	[11167.877146 - 23057.712014]
M28a2			8	14675.8	[14359.564903 - 14976.876344]	12357.2	[6338.848723 - 18375.471677]
M28a2a			5	8336.39	[8207.121710 - 8461.522293]	7152.17	[3042.108166 - 11262.240914]
M28a2a+4135C			3	6509.37	[6412.207497 - 6603.598337]	5616.89	[1727.006753 - 9506.775247]
M28a2a+4135C+1503A			2	3132.98	[3081.854694 - 3182.506717]	2733.55	[-1376.512754 - 6843.619994]
M28a3			7	3610.87	[3540.486379 - 3678.616940]	3145.46	[-1771.941881 - 8062.859801]
M28a3+7873T			3	937.087	[916.326392 - 957.003308]	823.811	[-4607.348458 - 6254.969818]
M28a4			3	3219.76	[3178.648840 - 3259.850991]	2808.45	[-420.892366 - 6037.783366]
M28a5			18	11912.3	[11665.355205 - 12148.322640]	10110.4	[4459.062535 - 15761.745065]
M28a5a			12	1923.34	[1820.769179 - 2016.295477]	1685.07	[-11158.890120 - 14529.024720]
M28a5a+574C			10	808.939	[804.401102 - 813.428235]	711.473	[-683.013946 - 2105.959666]
M28a5b			4	5449.23	[5371.765363 - 5524.504603]	4718.19	[1048.486320 - 8387.890560]
M28a5b+3278			2	1622.47	[1605.286866 - 1639.309578]	1422.95	[-1219.239806 - 4065.131246]
M28a6			8	13150.9	[12856.285565 - 13431.153733]	11121.4	[4956.344618 - 17286.543742]
M28a6a			5	3176.36	[3136.723882 - 3215.045019]	2771	[-384.944263 - 5926.943383]
M28a6a+9554A			2	1193.73	[1180.314993 - 1206.853146]	1048.49	[-1740.487291 - 3837.459931]
M28a7			11	20130.3	[19707.374486 - 20532.047655]	16700.9	[10535.789678 - 22865.988802]
M28a7a			4	2786.37	[2716.552658 - 2852.907362]	2433.99	[-3804.507504 - 8672.479704]
M28a7a+16086C!			2	1622.47	[1583.814633 - 1659.425017]	1422.95	[-4448.577672 - 7294.469112]
M28a7b			6	15792.4	[15438.745622 - 16128.195182]	13255.9	[6943.975114 - 19567.750406]
M28a7b+16506C			5	14768.6	[14426.777595 - 15092.882755]	12432.1	[5973.376349 - 18890.727811]
M28a7b+16506C+16471A!			2	14305	[13984.106907 - 14610.019931]	12057.6	[5819.099076 - 18296.086284]
M28b			15	29761.1	[28895.852979 - 30560.755938]	24115.2	[14940.930060 - 33289.440660]
M28b1			3	4133.9	[4051.306498 - 4213.317549]	3594.81	[-1469.378686 - 8658.999166]
M28b1+2280			2	1022.58	[1013.821887 - 1031.201212]	898.703	[-1229.724670 - 3027.129790]
M28b+203A			3	27243.4	[26202.854418 - 28185.589514]	22205.4	[10535.789678 - 33875.095162]
M28b+189			9	3567.36	[3521.972199 - 3611.627869]	3108.01	[-121.324846 - 6337.350886]
M28b+189+8027A			2	1279.37	[1268.821546 - 1289.760565]	1123.38	[-931.654987 - 3178.411387]
M28b+189+10454C			2	1279.37	[1268.821546 - 1289.760565]	1123.38	[-931.654987 - 3178.411387]
M29'Q			361	73528.6	[71510.523281 - 75325.969131]	55045.5	[42862.120762 - 67228.942838]
M29			15	21324.5	[20640.138750 - 21957.264656]	17637	[8242.600313 - 27031.475167]
M29a			6	1880.32	[1866.572339 - 1893.882451]	1647.62	[-187.229700 - 3482.472420]
M29b			9	10954.7	[10682.773499 - 11212.517388]	9324.04	[2645.181202 - 16002.896918]
M29b1			6	2138.63	[1972.026959 - 2283.294192]	1872.3	[-16549.607642 - 20294.201642]
Q			346	49462.8	[47580.146864 - 51123.279584]	38494.4	[24622.952306 - 52365.900334]
Q1'2			313	49462.8	[47821.690897 - 50932.471317]	38494.4	[26311.015282 - 50677.837358]
Q1			275	22621.5	[22364.427508 - 22871.273222]	18648.1	[15198.558127 - 22097.598113]
Q1+@16223			139	20416.3	[20030.174003 - 20784.907000]	16925.6	[11347.617658 - 22503.512102]
Q1+16223!+5154			6	10636.7	[10338.836168 - 10917.158295]	9061.92	[1575.725155 - 16548.109805]
Q1+16223!+5154+5201			5	3089.61	[3038.255722 - 3139.331064]	2696.11	[-1487.352737 - 6879.568097]
Q1a			98	18469.3	[18094.642517 - 18826.298067]	15390.3	[9518.757948 - 21261.804732]
Q1a1			87	16915.2	[16558.237574 - 17255.028744]	14154.6	[8136.253843 - 20172.876797]
preQ1a1a			51	15326.4	[15063.403086 - 15579.106385]	12881.4	[8037.396562 - 17725.410158]
preQ1a1a+92A!			2	8695.21	[8511.796762 - 8870.679365]	7451.74	[1873.794838 - 13029.689282]
preQ1a1a+7765G			11	8246.81	[7852.863395 - 8604.345386]	7077.28	[-5179.522421 - 19334.087741]
preQ1a1a+246			19	2095.55	[2028.587255 - 2158.586553]	1834.85	[-6018.311477 - 9688.013597]
preQ1a1a+246+12208			2	0	[0.000000 - 0.000000]	0	[-8733.891046 - 8733.891046]
preQ1a1a+246+92A!			10	1407.94	[1394.252869 - 1421.375563]	1235.72	[-1186.287379 - 3657.719419]
Q1a1a			17	13704	[13487.375325 - 13913.002518]	11570.8	[7167.152916 - 15974.438004]
Q1a1a+4703C			5	9370.01	[9192.087311 - 9540.908358]	8013.43	[2949.242234 - 13077.620086]
Q1a1a+4703C+92A!			4	4177.57	[4101.520309 - 4250.939238]	3632.26	[-991.568491 - 8256.080851]
Q1a1a+4703C+92A!+7948			2	1407.94	[1393.834170 - 1421.778785]	1235.72	[-1259.681422 - 3731.113462]
Q1a1a+208!			6	12507.6	[12297.524276 - 12710.067544]	10597.2	[5973.376349 - 15221.025691]
Q1a1a+208!+3714G			3	2224.83	[2172.816507 - 2274.579603]	1947.19	[-3850.940470 - 7745.318230]
Q1a1a+208!+3714G+16093C			2	894.358	[888.814887 - 899.836197]	786.365	[-754.910150 - 2327.639630]
Q1a1+16223T			34	13657.8	[13386.668937 - 13917.165901]	11533.3	[6028.796340 - 17037.902700]
Q1a1+16223T+92A!			4	11227.8	[11012.157465 - 11434.644726]	9548.71	[4337.737690 - 14759.691710]
Q1a1+16223T+195			2	6243.68	[6070.528267 - 6407.426706]	5392.22	[-1727.006753 - 12511.437473]
Q1a1+16223T+16093C			2	10591.3	[10285.596119 - 10878.652344]	9024.47	[1318.097088 - 16730.845992]
Q1a1+16223T+6272G			6	10818.3	[10612.739522 - 11015.660685]	9211.7	[4074.118272 - 14349.284208]
Q1a1+16223T+6272+10203			4	808.939	[804.401102 - 813.428235]	711.473	[-683.013946 - 2105.959666]
Q1a1+16223T+7061			19	9595.53	[9362.377388 - 9816.992019]	8200.66	[1741.985129 - 14659.336591]
Q1a1+16223T+7061+1018			17	169.919	[168.552979 - 171.265214]	149.784	[-1831.855385 - 2131.422905]
Q1a+15498			3	4396.09	[4331.661556 - 4458.667378]	3819.49	[76.389718 - 7562.582042]
Q1a+16223			8	14907.9	[14551.229160 - 15245.639968]	12544.4	[5865.532042 - 19223.247758]
Q1a+16223+12509			5	638.253	[635.424648 - 641.057405]	561.689	[-539.221536 - 1662.599736]
Q1b			3	5890.11	[5781.262130 - 5994.960629]	5092.65	[322.035084 - 9863.260596]
Q1b+16172C			2	2916.26	[2876.329278 - 2955.131993]	2546.32	[-903.196073 - 5995.843913]
Q1c			31	11364.5	[11137.101281 - 11582.223064]	9661.05	[4229.893382 - 15092.211658]
Q1c1			19	5713.61	[5612.812313 - 5810.883573]	4942.86	[392.433451 - 9493.294709]
Q1c1a			17	1322.22	[1315.228400 - 1329.133834]	1160.82	[-160.268623 - 2481.916903]
Q1c1a+7388G			14	680.905	[679.299877 - 682.503369]	599.135	[11.982701 - 1186.287379]
Q1c1+16172C			2	1665.41	[1646.298426 - 1684.115547]	1460.39	[-1401.975994 - 4322.759314]
Q1c2			9	5890.11	[5759.010627 - 6015.456125]	5092.65	[-632.087467 - 10817.383147]
Q1c2a			3	2224.83	[2159.965858 - 2286.208639]	1947.19	[-5245.427275 - 9139.805035]
Q1d			10	17290.9	[16922.698903 - 17641.147083]	14454.1	[8362.427321 - 20545.838359]
Q1d+238G			7	9776.16	[9432.898482 - 10095.023456]	8350.44	[-897.204722 - 17598.093962]
Q1d+238G+92A!			5	1193.73	[1185.288773 - 1202.049553]	1048.49	[-712.970698 - 2809.943338]
Q1d+3316A			2	10319.1	[10038.110766 - 10584.323561]	8799.8	[1533.785702 - 16065.806098]
Q1e			22	16868.3	[16583.023297 - 17142.510710]	14117.1	[9273.112582 - 18961.126178]
Q1e1			19	13888.7	[13669.559878 - 14100.173381]	11720.6	[7316.936676 - 16124.221764]
Q1e1a			9	2613.36	[2592.863143 - 2633.554112]	2284.2	[302.563195 - 4265.841485]
Q1e1a1			3	1794.32	[1781.717352 - 1806.757723]	1572.73	[-188.727538 - 3334.186498]
Q1e1a1+8507T			2	766.248	[762.402918 - 770.056908]	674.027	[-573.671801 - 1921.725641]
Q1e1b			7	9099.78	[8944.422466 - 9249.607699]	7788.76	[3238.324891 - 12339.186149]
Q1e1b1			4	4746.35	[4688.040161 - 4803.252054]	4119.05	[963.109577 - 7274.997223]
Q1e1c			2	3132.98	[3084.634244 - 3179.893797]	2733.55	[-1156.330627 - 6623.437867]
Q1f			18	20464	[20165.221740 - 20752.209116]	16963	[12632.762318 - 21293.259322]
preQ1f1			8	15279.8	[14980.988220 - 15565.507080]	12844	[7339.404240 - 18348.510600]
preQ1f1+92!			2	3132.98	[3093.866083 - 3171.151188]	2733.55	[-422.390203 - 5889.497443]
Q1f1			6	3654.39	[3574.507294 - 3730.928804]	3182.9	[-2321.648280 - 8687.458080]
Q1f1+16293G			4	1665.41	[1609.395786 - 1718.012308]	1460.39	[-6759.741089 - 9680.524409]
Q1f2			10	6376.47	[6148.978182 - 6588.278834]	5504.55	[-3596.308078 - 14605.414438]
Q1f2+16189C			9	2786.37	[2744.049791 - 2827.462111]	2433.99	[-1382.504105 - 6250.476305]
Q1f2+16189C+16169T			8	1022.58	[1018.068704 - 1027.057951]	898.703	[-202.208076 - 1999.613196]
Q1+16172C			8	18469.3	[17954.365648 - 18951.388143]	15390.3	[7390.330718 - 23390.231962]
Q1+16172C+8911			2	3219.76	[3171.065327 - 3267.032453]	2808.45	[-1008.044705 - 6624.935705]
Q1+16172C+92A!			5	15699.1	[15065.028343 - 16277.898004]	13181	[2025.076435 - 24336.865325]
Q1+16172C+92A!+208			3	4352.36	[4294.884341 - 4408.347791]	3782.04	[405.913990 - 7158.165890]
Q1+15908C			26	19369.4	[19083.761153 - 19644.945500]	16101.8	[11771.505698 - 20432.002702]
Q1+15908C+5843!			11	11364.5	[11162.158590 - 11559.150127]	9661.05	[4817.045722 - 14505.059318]
Q1+15908C+5843!+15731A			3	4133.9	[3918.155930 - 4329.197014]	3594.81	[-9249.147180 - 16438.767660]
Q1+15908C+5843!+11422			6	1279.37	[1268.441642 - 1290.128496]	1123.38	[-1005.049030 - 3251.805430]
Q1+15908C+534			15	17620.2	[17351.622651 - 17879.218385]	14716.3	[10312.611876 - 19119.896964]
Q1+15908C+534+16319			7	15699.1	[15422.361902 - 15964.724183]	13181	[8190.175997 - 18171.765763]
Q1+15908C+534+16319+7954			4	11318.9	[11082.946163 - 11544.461078]	9623.61	[3972.265315 - 15274.947845]
Q1+15908C+534+16319+7954+5321			3	3654.39	[3603.649650 - 3703.755014]	3182.9	[-340.009135 - 6705.818935]
Q1+15908C+534+16319+5984			3	9189.81	[8996.879871 - 9374.363527]	7863.65	[2285.700178 - 13441.594622]
Q1+15908C+534+234			8	12186.9	[11958.217112 - 12406.214790]	10335.1	[5197.496472 - 15472.662408]
Q1+15908C+534+234+15172			5	5934.26	[5838.357114 - 6027.073999]	5130.09	[946.633363 - 9313.554197]
Q1+15908C+534+234+13444			2	3436.92	[3381.000722 - 3491.080994]	2995.68	[-1114.391174 - 7105.741574]
Q1+14305			4	17667.3	[17250.572115 - 18061.460680]	14753.7	[8001.448459 - 21505.952261]
Q1+16093			7	19227	[18598.223306 - 19808.754245]	15989.4	[6594.978953 - 25383.853807]
Q1+16093+92!			5	12278.5	[11909.103918 - 12624.327384]	10410	[2263.232614 - 18556.710026]
Q1+16093+92!+4356			4	8470.86	[8196.868387 - 8727.125888]	7264.51	[-1175.802516 - 15704.827236]
Q1+16093+92!+4356+4345			3	1536.62	[1460.735771 - 1605.903323]	1348.05	[-10541.781029 - 13237.888709]
Q1+7456			6	17714.4	[17254.646760 - 18146.885049]	14791.1	[7378.348018 - 22203.944582]
Q1+7456+7349			3	4877.91	[4776.861909 - 4974.872222]	4231.39	[-1052.979833 - 9515.762273]
Q1+7456+7349+16173			2	1536.62	[1520.788762 - 1552.143442]	1348.05	[-1220.737644 - 3916.845324]
Q1+7456+143			3	9685.82	[9323.004132 - 10021.296390]	8275.55	[-1559.248942 - 18110.354422]
Q1+1462			8	3567.36	[3524.059724 - 3609.639942]	3108.01	[25.463239 - 6190.562801]
Q1+1462+9214			4	1493.71	[1476.093995 - 1510.942673]	1310.61	[-1625.153796 - 4246.369596]
Q1+1943			6	13519.4	[13132.389706 - 13882.638498]	11421	[3567.849163 - 19274.174237]
Q1+1943+92!			3	5581.37	[5490.852279 - 5668.966303]	4830.53	[647.065843 - 9013.986677]
Q1+208C			4	15839	[14753.305566 - 16773.239571]	13293.3	[-5128.595942 - 31715.213342]
Q1+208C+92!			3	13012.9	[12414.672530 - 13554.345381]	11009.1	[-1321.092763 - 23339.305483]
Q1+4500			12	19132.2	[18795.595614 - 19454.711964]	15914.5	[10776.941532 - 21052.107468]
Q1+4500+195			2	5273.22	[5162.867147 - 5379.048926]	4568.4	[-789.360415 - 9926.169775]
Q1+4500+92!			9	9505.29	[9263.343162 - 9734.568765]	8125.77	[1373.517079 - 14878.020881]
Q1+4500+92!+6512			8	1108.13	[1102.587011 - 1113.617497]	973.594	[-274.104281 - 2221.293161]
Q2			38	37765.1	[36619.745230 - 38812.270974]	30069.1	[19867.317926 - 40270.861714]
Q2a			37	19132.2	[18839.663035 - 19414.017884]	15914.5	[11437.487914 - 20391.561086]
Q2a1			3	8291.59	[8137.207188 - 8440.082733]	7114.73	[2197.327759 - 12032.129441]
Q2a1+8999C			2	2786.37	[2748.995788 - 2822.783070]	2433.99	[-942.139850 - 5810.112050]
Q2a2			4	14675.8	[14398.946314 - 14940.956720]	12357.2	[7072.789147 - 17641.531253]
Q2a2a			2	8740.11	[8550.875736 - 8920.945603]	7489.19	[1764.452693 - 13213.923307]
Q2a2b			2	3654.39	[3593.983904 - 3712.860513]	3182.9	[-1000.555517 - 7366.365317]
Q2a3			13	15979.1	[15617.631677 - 16322.118837]	13405.6	[7020.364831 - 19790.928209]
preQ2a3a			11	8515.71	[8313.942651 - 8707.733974]	7301.96	[1063.464696 - 13540.451904]
Q2a3a			10	638.253	[635.424648 - 641.057405]	561.689	[-539.221536 - 1662.599736]
Q2a3b			2	5405.21	[5139.886479 - 5646.324130]	4680.74	[-7576.062581 - 16937.547581]
Q2a4			4	17243.9	[16944.282523 - 17531.513218]	14416.7	[9425.892017 - 19407.481783]
Q2a4+143A			3	14815	[14436.214994 - 15172.459887]	12469.5	[5350.275907 - 19588.720133]
Q2a+474			6	1322.22	[1256.780936 - 1381.965076]	1160.82	[-10729.010729 - 13050.659009]
Q2a+7220			2	1880.32	[1856.551995 - 1903.526053]	1647.62	[-1508.322463 - 4803.565183]
Q3			33	35172.9	[34317.947049 - 35969.754264]	28159.3	[20086.002216 - 36232.691544]
Q3a			27	28129.2	[27368.426699 - 28836.974135]	22879.5	[14439.154464 - 31319.784216]
Q3a+61			26	16025.8	[15748.386325 - 16292.231007]	13443.1	[8525.691619 - 18360.493301]
Q3a1			9	12095.3	[11824.983859 - 12352.671819]	10260.2	[4168.482041 - 16351.893079]
Q3a1+453C			8	8202.03	[8009.461053 - 8385.428148]	7039.84	[874.737158 - 13204.936282]
Q3a1+453+5177			4	3828.58	[3732.493476 - 3920.084090]	3332.69	[-2979.198986 - 9644.576306]
Q3a1+453+228			4	2483.74	[2454.732275 - 2512.100702]	2171.86	[-763.897176 - 5107.626216]
Q3a+61+8733			3	3176.36	[3102.800138 - 3246.700540]	2771	[-3027.129790 - 8569.128910]
Q3a+61+8733+16150			2	1193.73	[1169.889383 - 1216.681888]	1048.49	[-3868.914521 - 5965.887161]
Q3a+61+8489			4	1022.58	[944.099657 - 1091.014720]	898.703	[-17082.837828 - 18880.242948]
Q3a+61+8489+143!			2	1751.34	[1720.258989 - 1781.389098]	1535.28	[-2868.359004 - 5938.926084]
Q3a+61+189			4	10909.3	[10708.139734 - 11102.492282]	9286.59	[4295.798237 - 14277.388003]
Q3a+61+189+8489			3	2526.94	[2497.435799 - 2555.776507]	2209.31	[-726.451236 - 5145.072156]
pre-Q3b			3	19797.1	[18994.819875 - 20525.708934]	16438.8	[4842.508961 - 28035.026359]
Q3b*			2	8202.03	[8014.153653 - 8381.167032]	7039.84	[1021.525243 - 13058.148197]
Q3+215			2	26263	[25554.005437 - 26923.730084]	21456.5	[13162.996829 - 29750.050411]
P			308	68745.6	[67521.038663 - 69883.583079]	51825.2	[44045.412466 - 59604.949454]
P+16176			170	64392.3	[62663.515972 - 65949.973568]	48867	[37711.057255 - 60022.846145]
P1			122	37918.3	[36838.631026 - 38910.466469]	30181.4	[20566.808086 - 39796.047194]
P1d			89	29612.3	[29144.696233 - 30059.983125]	24002.8	[18938.658614 - 29067.036466]
P1d1			47	22236.4	[21867.182456 - 22590.575635]	18348.5	[13357.715717 - 23339.305483]
P1d1a			4	18422.1	[18057.741306 - 18769.584018]	15352.8	[9628.100093 - 21077.570707]
P1d1a+1462			2	4571.12	[4489.569502 - 4649.839582]	3969.27	[-581.160989 - 8519.700269]
P1d1+13071			24	11592.6	[11370.672671 - 11805.367760]	9848.28	[4637.305210 - 15059.259230]
P1d1+13071+212!			3	4790.19	[4635.400067 - 4935.468505]	4156.5	[-3990.239366 - 12303.238046]
P1d1+13071+212!+2483			2	2526.94	[2496.689812 - 2556.489097]	2209.31	[-799.845278 - 5218.466198]
P1d1+13071+15667			7	1322.22	[1277.999436 - 1363.760887]	1160.82	[-6985.914566 - 9307.562846]
P1d1+13071+14233G			6	9821.34	[9621.905000 - 10012.323246]	8387.89	[2956.731422 - 13819.049698]
P1d1+13071+16093			7	7264.48	[7031.043839 - 7483.154717]	6253.47	[-2040.054811 - 14546.998771]
P1d1+13071+16093+212!			2	2526.94	[2495.943411 - 2557.201278]	2209.31	[-873.239321 - 5291.860241]
P1d1+13071+16093+16111			5	808.939	[756.899219 - 855.290248]	711.473	[-14481.093917 - 15904.039637]
P1d1+6366A			7	20846	[20500.761684 - 21177.441188]	17262.6	[12345.177499 - 22179.979181]
P1d1+6366A+3699T			6	19511.9	[19189.721659 - 19821.293302]	16214.1	[11370.085222 - 21058.098818]
P1d1+6366A+3699T+8269			5	13243	[13018.445522 - 13459.094424]	11196.3	[6499.117346 - 15893.554774]
P1d1+6366A+3699T+8269+480			4	9054.78	[8910.269685 - 9194.475057]	7751.31	[3494.455121 - 12008.164039]
P1d1+6366A+3699T+8269+480+4994			2	1065.35	[1056.226286 - 1074.324568]	936.149	[-1192.278730 - 3064.575730]
P1d1+6366A+3699T+8269+480+8251			2	5978.43	[5890.448432 - 6063.815544]	5167.54	[1351.049515 - 8984.029925]
P1d1+5460			6	4483.58	[4208.144650 - 4728.647584]	3894.38	[-11151.400932 - 18940.156452]
P1d1+5460+16189			5	2829.65	[2794.218387 - 2864.234149]	2471.43	[-684.511783 - 5627.375863]
P1d1+5460+16189+16093C			2	1065.35	[1055.909076 - 1074.631448]	936.149	[-1265.672772 - 3137.969772]
P1d2			9	23248.7	[22767.945260 - 23704.812035]	19134.9	[12896.381736 - 25373.368944]
P1d2a			6	13611.7	[13345.009530 - 13866.890384]	11495.9	[6064.744442 - 16927.062718]
P1d2a+16176!			2	10500.5	[10244.605572 - 10743.388129]	8949.58	[2417.509886 - 15481.649434]
P1d2+212C!			2	20989.5	[20313.828545 - 21614.215710]	17374.9	[7980.478733 - 26769.353587]
P1d+16311C		P1d3	19	27636.7	[27073.727973 - 28169.824508]	22505	[16119.728251 - 28890.291629]
P1d+16311C+5987			15	1665.41	[1656.643418 - 1674.097236]	1460.39	[139.298897 - 2781.484423]
P1d+16311C+5987+150T			2	1022.58	[1017.766455 - 1027.354988]	898.703	[-275.602118 - 2073.007238]
P1d+16311C+5987+16266T!			2	723.57	[720.152314 - 726.957803]	636.581	[-537.723698 - 1810.885658]
P1d+16311+212C!			2	2526.94	[2485.450272 - 2567.128793]	2209.31	[-1900.755914 - 6319.376834]
P1d+16311C+152C			2	2095.55	[2074.697632 - 2116.000840]	1834.85	[-660.546382 - 4330.248502]
P1d+93		P1d4	5	18422.1	[17898.456511 - 18911.627187]	15352.8	[7206.096694 - 23499.574106]
P1d+93+212C!			4	5713.61	[5554.340657 - 5864.252428]	4942.86	[-2176.358033 - 12062.086193]
P1d+93+212C!+16189			3	1665.41	[1368.919037 - 1886.147432]	1460.39	[-37585.238897 - 40506.022217]
P1d+13708A			5	18942.6	[18545.221938 - 19320.391127]	15764.7	[9673.035221 - 21856.446259]
P1d+13708A+783G			2	9099.78	[8890.541028 - 9299.118096]	7788.76	[1697.050001 - 13880.461039]
P1+152		pre-P1eP1f	17	32203.2	[30891.681624 - 33376.061244]	25950	[13032.684958 - 38867.387882]
P1f			3	4046.61	[3972.846082 - 4117.770134]	10634.6	[4322.759314 - 16946.534606]
P1+152+13722G	P1e		9	25042.9	[23951.492344 - 26020.887685]	20520.4	[7529.629615 - 33511.120625]
P1+152+13722G+5330A	P1e1		4	11091.2	[10831.716962 - 11337.921119]	9436.38	[3124.489234 - 15748.264526]
P1+152+13722G+5330A+15927A			2	4046.61	[3972.846082 - 4117.770134]	3519.92	[-1103.906311 - 8143.743031]
P1+152+13722G+5330A+			2	6376.47	[6259.193568 - 6489.431842]	5504.55	[733.940424 - 10275.165936]
P1+125C		P1g	14	32704.3	[31746.415564 - 33586.714802]	26324.5	[16856.664350 - 35792.327290]
P1+125C+152			2	2526.94	[2493.701722 - 2559.335359]	2209.31	[-1093.421448 - 5512.042368]
P1+125C+127C			12	25091.6	[24413.500215 - 25724.165203]	20557.8	[12337.688311 - 28777.953809]
P1+125C+127+2359T			11	2656.6	[2631.873442 - 2680.876403]	2321.65	[-26.961077 - 4670.257637]
P1+125C+127+2359T+8865A			2	2656.6	[2609.875297 - 2701.758764]	2321.65	[-2081.994264 - 6725.290824]
P1+125C+127+2359T+150			2	1022.58	[1015.342399 - 1029.725248]	898.703	[-862.754458 - 2660.159578]
P1+1719		P1h	2	10319.1	[10032.267985 - 10589.519662]	8799.8	[1386.997618 - 16212.594182]
P2'10			43	61276.5	[59555.512833 - 62824.917172]	46732.5	[35356.456548 - 58108.609692]
P2			39	22959	[22402.280618 - 23482.760811]	18910.2	[11644.189502 - 26176.209898]
P2+143A			34	19654.4	[19214.374043 - 20071.223057]	16326.4	[9794.360066 - 22858.499614]
P2+143A+185			13	4571.12	[4502.916329 - 4637.334233]	3969.27	[152.779435 - 7785.759845]
P2+143A+185+228			7	2786.37	[2758.838488 - 2813.376263]	2433.99	[-61.411342 - 4929.383542]
P2+143A+185+228+9438			6	1708.37	[1696.863391 - 1719.730825]	1497.84	[-190.225375 - 3185.900575]
P2+143A+185+2483			4	766.248	[717.185487 - 809.973718]	674.027	[-14445.145814 - 15793.199654]
P2+143A+16278			21	16399.8	[16060.725658 - 16722.967439]	13742.7	[7871.136588 - 19614.183372]
P2+143A+16278+5046			7	2095.55	[2082.101681 - 2108.827074]	1834.85	[220.182127 - 3449.519993]
P2+143A+16278+103A			6	4790.19	[4723.042763 - 4855.486668]	4156.5	[560.191262 - 7752.807418]
P2+143A+16278+103A+195C			3	2570.14	[2539.393698 - 2600.188989]	2246.76	[-762.399338 - 5255.912138]
P2+143A+16278+146			4	638.253	[604.190830 - 669.174907]	561.689	[-12135.480235 - 13258.858435]
P2+143A+16278+7521A			3	11136.7	[10709.278075 - 11530.639986]	9473.82	[-727.949074 - 19675.594714]
P2+152C			3	2311.09	[2281.993850 - 2339.478149]	2022.08	[-1133.863063 - 5178.024583]
P2+16256			2	20464	[19940.708878 - 20955.694060]	16963	[9476.818495 - 24449.203145]
P10			4	4177.57	[4111.327096 - 4241.770501]	3632.26	[-404.416152 - 7668.928512]
P+16176+152C		pre-P8	5	62585.8	[60379.315765 - 64518.368633]	47631.2	[33392.791454 - 61869.679906]
P8			2	17009.1	[16510.249327 - 17475.093232]	14229.5	[5935.930409 - 22522.983991]
P+16176+152C+153G			3	59971.1	[57441.780739 - 62141.833348]	45833.8	[29320.171020 - 62347.490100]
P+16176+152C+153G+571T			2	15932.4	[15482.021629 - 16354.467103]	13368.2	[5441.644001 - 21294.757159]
P3			23	52596.5	[51374.629123 - 53723.231547]	40703.7	[31823.057650 - 49584.415910]
P3a			4	28770.8	[27983.099369 - 29502.667532]	23366.3	[14779.163599 - 31953.369521]
P3b			19	45779.5	[44693.883490 - 46784.598259]	35873.2	[27286.107559 - 44460.313481]
P3b+152C		P3b2	5	42187.1	[40748.670796 - 43482.135258]	33289.4	[21472.999834 - 45105.881486]
P3b1			3	26409.8	[25665.131281 - 27101.634993]	21568.9	[12908.364437 - 30229.358443]
P3b1+125C			2	24459.5	[23757.877107 - 25111.665378]	20071	[11410.526837 - 28731.520843]
P3b+152C+125C			2	42187.1	[40242.304624 - 43878.639932]	33289.4	[17583.115586 - 48995.765734]
P3b+15454C		P3b1	14	40792.1	[39613.010893 - 41871.350178]	32278.4	[22296.810514 - 42259.990046]
P3b+15454C+127!			4	5273.22	[5147.395750 - 5393.197120]	4568.4	[-1523.300839 - 10660.110199]
P3b+15454C+127!+251			2	2656.6	[2600.342920 - 2710.605225]	2321.65	[-2962.722773 - 7606.019333]
P3b+15454C+127!+150			2	2397.39	[2357.977890 - 2435.570346]	2096.97	[-2013.093734 - 6207.039014]
P3b+15454+942			10	4264.94	[4149.457868 - 4374.460123]	3707.15	[-3118.497883 - 10532.794003]
P3b+15454+942+195			7	1407.94	[1021.630548 - 1661.261315]	1235.72	[-55644.666840 - 58116.098880]
P4	P11		42	66426.3	[65174.169983 - 67586.993713]	50252.5	[42179.106816 - 58325.796144]
P4a	P4		35	25823	[25307.462630 - 26312.358458]	21119.5	[14954.410598 - 27284.609722]
P4a1+146C			26	18611.2	[18306.192842 - 18904.412801]	15502.6	[10732.006404 - 20273.231916]
P4a1+35A			12	14815	[14559.619959 - 15060.511760]	12469.5	[7625.491222 - 17313.504818]
P4a1+35A+64			2	2311.09	[2266.145729 - 2354.380091]	2022.08	[-2821.926038 - 6866.087558]
P4a1+35A+153			3	851.642	[846.614202 - 856.613710]	748.919	[-718.962048 - 2216.799648]
P4a1+178			3	937.087	[926.531802 - 947.419053]	823.811	[-1965.162931 - 3612.784291]
P4a1+5426C			10	1365.07	[1355.844558 - 1374.180559]	1198.27	[-489.792895 - 2886.333055]
P4a1+146+507C!			3	595.613	[577.406853 - 612.819339]	524.243	[-6888.555122 - 7937.041442]
P4a+185			4	2052.48	[2023.521899 - 2080.659514]	1797.41	[-1725.508915 - 5320.319155]
P4a+507C!			4	23780.7	[22300.199702 - 25053.481573]	19546.8	[1565.240292 - 37528.321068]
P4a+146			2	1536.62	[1520.331881 - 1552.582434]	1348.05	[-1294.131686 - 3990.239366]
P4b	P11		7	49198.4	[47748.588215 - 50512.514858]	38307.2	[27444.878345 - 49169.514895]
P4b1			6	20035	[19536.281621 - 20504.533780]	16626	[9359.987162 - 23892.007558]
P4b1+12007A			5	16774.5	[16393.429337 - 17135.973367]	14042.2	[7583.551769 - 20500.903231]
P4b1+12007A+3421A			2	11638.2	[11341.426364 - 11918.997312]	9885.73	[2986.688174 - 16784.768146]
P4b1+12007A+16258C			3	12324.3	[12076.496691 - 12561.279963]	10447.4	[4942.864080 - 15951.970440]
P4b1+12007A+16258C+16263C			2	8246.81	[8081.486394 - 8405.351483]	7077.28	[1792.911607 - 12361.653713]
P5			21	23780.7	[22195.987901 - 25129.770689]	19546.8	[390.935614 - 38702.625746]
P5+16192T!			20	23780.7	[22607.232567 - 24819.712972]	19546.8	[5088.154327 - 34005.407033]
P5+16192T!+7419A!			19	23780.7	[22979.278880 - 24516.990811]	19546.8	[9491.796871 - 29601.764489]
P5+16192T!+7419A!+1438G			18	18374.8	[17783.960701 - 18922.584603]	15315.4	[6141.134160 - 24489.644760]
P5+16192T!+7419A!+1438G+125C			15	14722.2	[14159.235627 - 15239.038786]	12394.6	[1899.258077 - 22889.954203]
P5+16192T!+7419A!+1438G+125C+16311C!			14	14722.2	[14507.295102 - 14929.987456]	12394.6	[8284.539766 - 16504.672514]
P5+16192T!+7419A!+1438G+125C+16311C!+203A			10	13381.1	[13204.877018 - 13552.259905]	11308.7	[7638.971760 - 14978.376000]
P5+16192T!+7419A!+1438G+125C+16311C!+203A+151T			2	10183.2	[10022.471683 - 10338.634476]	8687.46	[4430.603621 - 12944.312539]
P5+16192T!+7419A!+1438G+125C+16311C!+203A+16145A			6	9279.89	[9129.515810 - 9425.164678]	7938.54	[3608.290778 - 12268.787782]
P5+16192T!+7419A!+1438G+125C+16311C!+203A+16145A+9802C			2	4877.91	[4799.670573 - 4953.674056]	4231.39	[121.324846 - 8341.457594]
P5+16192T!+7419A!+1438G+125C+16311C!+203A+16145A+204C			2	4046.61	[3982.357649 - 4108.877020]	3519.92	[-516.753972 - 7556.590692]
P5+16192T!+7419A!+1438G+125C+16311C!+16274A			2	12507.6	[12294.126469 - 12713.219169]	10597.2	[5899.982306 - 15294.419734]
P5+16192T!+7419A!+1438G+5435T			2	5845.97	[5714.088640 - 5971.988296]	5055.2	[-742.927450 - 10853.331250]
P6			3	65710.6	[64358.986723 - 66956.055773]	49765.7	[41031.763214 - 58499.545306]
P6+271T			2	14258.7	[13841.543651 - 14649.367639]	12020.1	[3946.802076 - 20093.491404]
P9			11	55756	[53974.970127 - 57346.353015]	42913	[30582.848117 - 55243.246363]
P9a			8	49886.1	[48142.088014 - 51438.577865]	38794	[25950.036420 - 51637.951260]
P9a+152C+146			6	2916.26	[2875.468347 - 2955.947811]	2546.32	[-976.590115 - 6069.237955]
P9a+152C+146C+2831A			5	552.986	[550.698013 - 555.256890]	486.797	[-540.719374 - 1514.313814]
P9a+6392C			2	3785.02	[3688.846086 - 3876.540592]	3295.24	[-3090.038969 - 9680.524409]
P+6848T		P14	3	39454.5	[38194.702587 - 40599.101122]	31304.8	[20442.487565 - 42167.124115]
P+6848T+195C			2	1966.38	[1946.203589 - 1986.152957]	1722.51	[-846.278244 - 4291.304724]
P+153G		P13	33	64392.3	[62104.733222 - 66389.519274]	48867	[34334.931305 - 63398.972095]
P+153G+5117T	P12	P13a	10	52010.2	[50309.026909 - 53531.788509]	40291.8	[28035.026359 - 52548.636521]
P+153G+5117T+709A	P12b	P13a1	9	15047.3	[14659.295516 - 15413.152614]	12656.7	[5464.111565 - 19849.343875]
P+153G+5117T+709A+16258C			8	10047.4	[9871.874521 - 10216.546400]	8575.12	[3877.901546 - 13272.338974]
P+153G+5117T+709A+16258C+295T			2	3132.98	[3095.706301 - 3169.396592]	2733.55	[-275.602118 - 5742.709358]
P+153G+5117T+709A+16258C+8704C			3	6287.93	[6183.047938 - 6389.308877]	5429.66	[1099.412798 - 9759.909802]
P+153G+5117T+4829G+709A+16258C+8704C+533G			2	3046.25	[3009.084355 - 3082.546385]	2658.66	[-423.888041 - 5741.211521]
P+153G+1888		P13b	21	24362.4	[23619.889089 - 25049.611684]	19996.1	[10821.876660 - 29170.387260]
P+153G+1888+6755		P13b1	19	20082.6	[19488.876076 - 20635.515917]	16663.4	[8076.340339 - 25250.546261]
P+153G+1888+6755+4502C		P13b1a	12	1407.94	[1380.739397 - 1434.164746]	1235.72	[-3534.896736 - 6006.328776]
P+153G+1888+6755+4502C+5			11	212.431	[208.602053 - 216.134109]	187.23	[-4216.412844 - 4590.872244]
P+153G+1888+6755+195			7	5405.21	[5300.127735 - 5506.271318]	4680.74	[-310.052383 - 9671.537383]
P+153G+1888+6755+195+16284			2	1193.73	[1183.871627 - 1203.425915]	1048.49	[-1006.546867 - 3103.519507]
P+153G+195C		P13b2	2	4658.71	[4560.631875 - 4752.789463]	4044.16	[-1313.603575 - 9401.926615]
P+153G+152C			2	1665.41	[1646.298426 - 1684.115547]	1460.39	[-1401.975994 - 4322.759314]
To note that the timing of the modern human arrival in northern Sahul based on the mitogenomes analysed in this study was estimated from the TMRCA of the main Papuan haplogroups using two mutation rate (Fu et al and Soares et al). While the confidence interval from both mutation rate tend to overlap, we favor Fu et al age estimates, because (1) it is based on directly-dated fossils that are withi…
