# Supplementary material for: Papuan mitochondrial genomes and the settlement of Sahul
Source: J Hum Genet. 2020 Jun 1;65(10):875–87. doi: 10.1038/s10038-020-0781-3 (PMC7449881; doi:10.1038/s10038-020-0781-3)
Supplement: Supplementary file 14 — Table S5 [file 10038_2020_781_MOESM14_ESM.xlsx]

## Sheet: TS5 Frequency Map
	Table S5. Region frequencies of haplogroups M27, M28, M29, Q and P.
		Haplogroups
	Regions	M27	M28	M29	P	Q	Others	Total
	Remote Oceania	1	51	2	50	80	548	732
	Near Oceania	264	281	47	75	407	1211	2285
	Coastal New Guinea	0	0	0	79	85	107	271
	Highland New Guinea	0	1	2	277	300	54	634
	Australia	0	0	0	106	4	190	300
	Wallace Sea (Timor)	0	0	0	14	47	263	324
	Sunda	0	0	0	19	8	4117	4144
	Total	265	333	51	620	931	6490	8690
	Remote Oceania: Temoto Province (Solomon Islands), Reef Islands, Vanuatu, New Caledonia, Fiji, and Polynesia. Near Oceania: Bismarck Archipelago, and the Solomon Islands (as far east as the Makira-Ulawa Province). Coastal New Guinea: National Capital District, Central province, East Sepik, Madang (Bogia district), Milne Bay, Morobe, Oro, Gulf, Bougainville and the Milne Bay. Highlands New Guinea:…
	n	References
	379	This study
	260	Delfin F, Min-Shan Ko A, Li M, Gunnarsdóttir ED, Tabbada KA, Salvador JM, Calacal GC, Sagum MS, Datar FA, Padilla SG, De Ungria MC, Stoneking M. Complete mtDNA genomes of Filipino ethnolinguistic groups: melting pot of recent and ancient lineages in the Asia-Pacific region. Eur J Hum Genet. 2014 Feb;22(2):228-37
	795	Duggan AT, Evans B, Friedlaender FR, Friedlaender JS, Koki G, Merriwether DA, Kayser M, Stoneking M. Maternal history of Oceania from complete mtDNA genomes: contrasting ancient diversitywith recent homogenization due to the Austronesian expansion. Am J Hum Genet. 2014 May 1;94(5):721-33.
	878	Friedlaender JS, Friedlaender FR, Hodgson JA, Stoltz M, Koki G, Horvat G, Zhadanov S, Schurr TG, Merriwether DA. Melanesian mtDNA complexity. PLoS One. 2007 Feb 28;2(2):e248.
	1743	Friedlaender JS, Friedlaender FR, Reed FA, Kidd KK, Kidd JR, Chambers GK, Lea RA, Loo JH, Koki G, Hodgson JA, Merriwether DA, Weber JL. The genetic structure of Pacific Islanders. PLoS Genet. 2008 Jan;4(1):e19.
	324	Gomes SM, Bodner M, Souto L, Zimmermann B, Huber G, Strobl C, Röck AW, Achilli A, Olivieri A, Torroni A, Côrte-Real F, Parson W. Human settlement history between Sunda and Sahul: a focus on East Timor (Timor-Leste) and the Pleistocenic mtDNA diversity. BMC Genomics. 2015 Feb 14;16:70.
	109	Gunnarsdóttir ED, Li M, Bauchet M, Finstermeier K, Stoneking M. High-throughput sequencing of complete human mtDNA genomes from the Philippines. Genome Res. 2011 Jan;21(1):1-11.
	80	Hudjashov G, Kivisild T, Underhill PA, Endicott P, Sanchez JJ, Lin AA, Shen P, Oefner P, Renfrew C, Villems R, Forster .Revealing the prehistoric settlement of Australia by Y chromosome and mtDNA analysis. Proc Natl Acad Sci U S A. 2007 May 22;104(21):8726-30.
	52	Ingman M, Gyllensten U. Mitochondrial genome variation and evolutionary history of Australian and New Guineanaborigines. Genome Res. 2003 Jul;13(7):1600-6.
	31	Jacobs GS, Hudjashov G, Saag L, Kusuma P, Darusallam CC, Lawson DJ, Mondal M, Pagani L, Ricaut FX, Stoneking M, Metspalu M, Sudoyo H, Lansing JS, Cox MP. Multiple Deeply Divergent Denisovan Ancestries in Papuans. Cell. 2019 May 2;177(4):1010-1021.e32.
	550	Ko AM, Chen CY, Fu Q, Delfin F, Li M, Chiu HL, Stoneking M, Ko YC. Early Austronesians: into and out of Taiwan. Am J Hum Genet. 2014 Mar 6;94(3):426-36.
	108	Malaspinas AS, Westaway MC, Muller C, Sousa VC, Lao O, Alves I, Bergström A, Athanasiadis G, Cheng JY, Crawford JE, Heupink TH, Macholdt E, Peischl S, Rasmussen S, Schiffels S, Subramanian S, Wright JL, Albrechtsen A, Barbieri C, Dupanloup I, Eriksson A, Margaryan A, Moltke I, Pugach I, Korneliussen TS, Levkivskyi IP, Moreno-Mayar JV, Ni S, Racimo F, Sikora M, Xue Y, Aghakhanian FA, Brucato N, Br…
	127	Nagle N, van Oven M, Wilcox S, van Holst Pellekaan S, Tyler-Smith C, Xue Y, Ballantyne KN, Wilcox L, Papac L, Cooke K, van Oorschot RA, McAllister P, Williams L, Kayser M, Mitchell RJ; Genographic Consortium. Aboriginal Australian mitochondrial genome variation - an increased understanding of population antiquity and diversity. Sci Rep. 2017 Mar 13;7:43041.
	2790	Pierron D, Heiske M, Razafindrazaka H, Rakoto I, Rabetokotany N, Ravololomanga B, Rakotozafy LM, Rakotomalala MM, Razafiarivony M, Rasoarifetra B, Raharijesy MA, Razafindralambo L, Ramilisonina, Fanony F, Lejamble S, Thomas O, Mohamed Abdallah A, Rocher C, Arachiche A, Tonaso L, Pereda-Loth V, Schiavinato S, Brucato N, Ricaut FX, Kusuma P, Sudoyo H, Ni S, Boland A, Deleuze JF, Beaujard P, Grange …
	423	Tabbada KA, Trejaut J, Loo JH, Chen YM, Lin M, Mirazón-Lahr M, Kivisild T, De Ungria MC. Philippine mitochondrial DNA diversity: a populated viaduct between Taiwan and Indonesia? Mol Biol Evol. 2010 Jan;27(1):21-31.
	41	van Holst Pellekaan SM, Ingman M, Roberts-Thomson J, Harding RM. Mitochondrial genomics identifies major haplogroups in Aboriginal Australians. Am J Phys Anthropol. 2006 Oct;131(2):282-94.
	8690
